# Supplementary material for: Large-Scale Genetic Correlation Analysis between Spondyloarthritis and Human Blood Metabolites
Source: J Clin Med. 2023 Feb 2;12(3):1201. doi: 10.3390/jcm12031201 (PMC9917834; doi:10.3390/jcm12031201)
Supplement: Supplementary file 1 [file jcm-12-01201-s001.zip]

Archive with 8 entries (8 files):
- Supplementary Figure S1.tif
- Supplementary Figure S1-S5.pdf
- Supplementary Figure S2.tif
- Supplementary Figure S3.tif
- Supplementary Figure S4.tif
- Supplementary Figure S5.tif
- Supplementary Table S1.xls
- Supplementary Table S2.pdf
