# Supplementary material for: Large-Scale Genetic Correlation Analysis between Spondyloarthritis and Human Blood Metabolites
Source: J Clin Med. 2023 Feb 2;12(3):1201. doi: 10.3390/jcm12031201 (PMC9917834; doi:10.3390/jcm12031201)
Supplement: Supplementary file 1 [file jcm-12-01201-s001.zip › Supplementary Table S1.xls]

## Sheet: X-10395
	SNP	effect_allele.exposure	other_allele.exposure	effect_allele.outcome	other_allele.outcome	beta.exposure	beta.outcome	eaf.exposure	eaf.outcome	remove	palindromic	id.outcome	chr	pos	se.outcome	samplesize.outcome	pval.outcome	outcome	originalname.outcome	outcome.deprecated	mr_keep.outcome	data_source.outcome	chr.exposure	pval.exposure	pos.exposure	se.exposure	samplesize.exposure	id.exposure	exposure	mr_keep.exposure	pval_origin.exposure	data_source.exposure	action	mr_keep
1	rs10209735	A	G	A	G	-0.0127	-0.000272755	0.7536	0.750945	FALSE	FALSE	ukb-b-5389	2	181787645	0.000224619	462933	0.22	Non-cancer illness code, self-reported: spine arthritis/spondylitis || id:ukb-b-5389	Non-cancer illness code, self-reported: spine arthritis/spondylitis	Non-cancer illness code, self-reported: spine arthritis/spondylitis || ||	TRUE	igd	2	2.21202e-06	181787645	0.0027	7340	met-a-440	|| id:met-a-440	TRUE	reported	igd	2	TRUE
2	rs10227139	C	T	C	T	-0.01	-0.00019463	0.565	0.562211	FALSE	FALSE	ukb-b-5389	7	156770436	0.00019481	462933	0.32	Non-cancer illness code, self-reported: spine arthritis/spondylitis || id:ukb-b-5389	Non-cancer illness code, self-reported: spine arthritis/spondylitis	Non-cancer illness code, self-reported: spine arthritis/spondylitis || ||	TRUE	igd	7	5.73297e-07	156770436	0.002	5584	met-a-440	|| id:met-a-440	TRUE	reported	igd	2	TRUE
3	rs1050457	G	A	G	A	0.01	0.000155873	0.469	0.451956	FALSE	FALSE	ukb-b-5389	19	731144	0.000194509	462933	0.42	Non-cancer illness code, self-reported: spine arthritis/spondylitis || id:ukb-b-5389	Non-cancer illness code, self-reported: spine arthritis/spondylitis	Non-cancer illness code, self-reported: spine arthritis/spondylitis || ||	TRUE	igd	19	5.73297e-07	731144	0.002	5584	met-a-440	|| id:met-a-440	TRUE	reported	igd	2	TRUE
4	rs13127926	G	A	G	A	0.0091	0.00026609	0.4941	0.498613	FALSE	FALSE	ukb-b-5389	4	118300884	0.000195153	462933	0.17	Non-cancer illness code, self-reported: spine arthritis/spondylitis || id:ukb-b-5389	Non-cancer illness code, self-reported: spine arthritis/spondylitis	Non-cancer illness code, self-reported: spine arthritis/spondylitis || ||	TRUE	igd	4	4.90399e-07	118300884	0.0018	7340	met-a-440	|| id:met-a-440	TRUE	reported	igd	2	TRUE
5	rs16936280	G	A	G	A	-0.01	8.68596e-05	0.41	0.408399	FALSE	FALSE	ukb-b-5389	8	70588099	0.000199822	462933	0.66	Non-cancer illness code, self-reported: spine arthritis/spondylitis || id:ukb-b-5389	Non-cancer illness code, self-reported: spine arthritis/spondylitis	Non-cancer illness code, self-reported: spine arthritis/spondylitis || ||	TRUE	igd	8	5.73297e-07	70588099	0.002	5584	met-a-440	|| id:met-a-440	TRUE	reported	igd	2	TRUE
6	rs17463576	A	G	A	G	0.0084	9.13031e-05	0.4831	0.482102	FALSE	FALSE	ukb-b-5389	4	44887793	0.000193713	462933	0.64	Non-cancer illness code, self-reported: spine arthritis/spondylitis || id:ukb-b-5389	Non-cancer illness code, self-reported: spine arthritis/spondylitis	Non-cancer illness code, self-reported: spine arthritis/spondylitis || ||	TRUE	igd	4	3.37202e-06	44887793	0.0018	7340	met-a-440	|| id:met-a-440	TRUE	reported	igd	2	TRUE
7	rs1800775	A	C	A	C	0.0108	-0.000238327	0.4986	0.487003	FALSE	FALSE	ukb-b-5389	16	56995236	0.000193358	462933	0.22	Non-cancer illness code, self-reported: spine arthritis/spondylitis || id:ukb-b-5389	Non-cancer illness code, self-reported: spine arthritis/spondylitis	Non-cancer illness code, self-reported: spine arthritis/spondylitis || ||	TRUE	igd	16	7.95793e-09	56995236	0.0019	7340	met-a-440	|| id:met-a-440	TRUE	reported	igd	2	TRUE
8	rs2223810	C	A	C	A	0.0128	0.000340477	0.1502	0.155033	FALSE	FALSE	ukb-b-5389	6	103855053	0.000267008	462933	0.2	Non-cancer illness code, self-reported: spine arthritis/spondylitis || id:ukb-b-5389	Non-cancer illness code, self-reported: spine arthritis/spondylitis	Non-cancer illness code, self-reported: spine arthritis/spondylitis || ||	TRUE	igd	6	2.18298e-06	103855053	0.0027	7340	met-a-440	|| id:met-a-440	TRUE	reported	igd	2	TRUE
9	rs2920043	C	A	C	A	0.0084	0.000113907	0.3767	0.376038	FALSE	FALSE	ukb-b-5389	8	106779329	0.000200033	462933	0.57	Non-cancer illness code, self-reported: spine arthritis/spondylitis || id:ukb-b-5389	Non-cancer illness code, self-reported: spine arthritis/spondylitis	Non-cancer illness code, self-reported: spine arthritis/spondylitis || ||	TRUE	igd	8	3.76903e-06	106779329	0.0018	7340	met-a-440	|| id:met-a-440	TRUE	reported	igd	2	TRUE
10	rs4073054	A	C	A	C	0.0163	-6.28532e-05	0.6255	0.627028	FALSE	FALSE	ukb-b-5389	1	161200487	0.000199633	462933	0.75	Non-cancer illness code, self-reported: spine arthritis/spondylitis || id:ukb-b-5389	Non-cancer illness code, self-reported: spine arthritis/spondylitis	Non-cancer illness code, self-reported: spine arthritis/spondylitis || ||	TRUE	igd	1	4.41672e-19	161200487	0.0018	7340	met-a-440	|| id:met-a-440	TRUE	reported	igd	2	TRUE
11	rs4697525	T	C	T	C	-0.0091	-0.000302328	0.546	0.543113	FALSE	FALSE	ukb-b-5389	4	25018625	0.000194362	462933	0.12	Non-cancer illness code, self-reported: spine arthritis/spondylitis || id:ukb-b-5389	Non-cancer illness code, self-reported: spine arthritis/spondylitis	Non-cancer illness code, self-reported: spine arthritis/spondylitis || ||	TRUE	igd	4	5.59603e-07	25018625	0.0018	7340	met-a-440	|| id:met-a-440	TRUE	reported	igd	2	TRUE
12	rs4937602	G	A	G	A	-0.0089	-0.000172964	0.4552	0.460552	FALSE	FALSE	ukb-b-5389	11	131020654	0.000194874	462933	0.37	Non-cancer illness code, self-reported: spine arthritis/spondylitis || id:ukb-b-5389	Non-cancer illness code, self-reported: spine arthritis/spondylitis	Non-cancer illness code, self-reported: spine arthritis/spondylitis || ||	TRUE	igd	11	9.63407e-07	131020654	0.0018	7340	met-a-440	|| id:met-a-440	TRUE	reported	igd	2	TRUE
13	rs575528	G	A	G	A	-0.0083	5.15762e-05	0.4591	0.455196	FALSE	FALSE	ukb-b-5389	1	81563249	0.000194009	462933	0.79	Non-cancer illness code, self-reported: spine arthritis/spondylitis || id:ukb-b-5389	Non-cancer illness code, self-reported: spine arthritis/spondylitis	Non-cancer illness code, self-reported: spine arthritis/spondylitis || ||	TRUE	igd	1	4.60204e-06	81563249	0.0018	7340	met-a-440	|| id:met-a-440	TRUE	reported	igd	2	TRUE
14	rs5758064	C	T	C	T	0.0083	-0.000327714	0.4806	0.476599	FALSE	FALSE	ukb-b-5389	22	41153879	0.000194397	462933	0.0920005	Non-cancer illness code, self-reported: spine arthritis/spondylitis || id:ukb-b-5389	Non-cancer illness code, self-reported: spine arthritis/spondylitis	Non-cancer illness code, self-reported: spine arthritis/spondylitis || ||	TRUE	igd	22	3.91003e-06	41153879	0.0018	7340	met-a-440	|| id:met-a-440	TRUE	reported	igd	2	TRUE
15	rs6475805	C	T	C	T	0.0087	-0.000126604	0.486	0.475432	FALSE	FALSE	ukb-b-5389	9	24658725	0.000193476	462933	0.51	Non-cancer illness code, self-reported: spine arthritis/spondylitis || id:ukb-b-5389	Non-cancer illness code, self-reported: spine arthritis/spondylitis	Non-cancer illness code, self-reported: spine arthritis/spondylitis || ||	TRUE	igd	9	1.81101e-06	24658725	0.0018	7340	met-a-440	|| id:met-a-440	TRUE	reported	igd	2	TRUE
16	rs7144509	A	G	A	G	-0.0089	-0.000372514	0.4147	0.415688	FALSE	FALSE	ukb-b-5389	14	53023607	0.00019605	462933	0.0569994	Non-cancer illness code, self-reported: spine arthritis/spondylitis || id:ukb-b-5389	Non-cancer illness code, self-reported: spine arthritis/spondylitis	Non-cancer illness code, self-reported: spine arthritis/spondylitis || ||	TRUE	igd	14	1.37199e-06	53023607	0.0018	7340	met-a-440	|| id:met-a-440	TRUE	reported	igd	2	TRUE
17	rs7160179	C	G	C	G	-0.0701	-0.000597198	0.9807	0.84933	FALSE	FALSE	ukb-b-5389	14	80984413	0.000270348	462933	0.0269998	Non-cancer illness code, self-reported: spine arthritis/spondylitis || id:ukb-b-5389	Non-cancer illness code, self-reported: spine arthritis/spondylitis	Non-cancer illness code, self-reported: spine arthritis/spondylitis || ||	TRUE	igd	14	1.28399e-06	80984413	0.0145	1756	met-a-440	|| id:met-a-440	TRUE	reported	igd	2	TRUE
18	rs7242260	C	A	C	A	-0.0277	4.44943e-05	0.1394	0.129516	FALSE	FALSE	ukb-b-5389	18	897563	0.000289294	462933	0.88	Non-cancer illness code, self-reported: spine arthritis/spondylitis || id:ukb-b-5389	Non-cancer illness code, self-reported: spine arthritis/spondylitis	Non-cancer illness code, self-reported: spine arthritis/spondylitis || ||	TRUE	igd	18	3.51698e-06	897563	0.006	1756	met-a-440	|| id:met-a-440	TRUE	reported	igd	2	TRUE
19	rs7523745	C	T	C	T	0.0093	0.000222504	0.5441	0.538872	FALSE	FALSE	ukb-b-5389	1	181274415	0.000193924	462933	0.25	Non-cancer illness code, self-reported: spine arthritis/spondylitis || id:ukb-b-5389	Non-cancer illness code, self-reported: spine arthritis/spondylitis	Non-cancer illness code, self-reported: spine arthritis/spondylitis || ||	TRUE	igd	1	3.41704e-07	181274415	0.0018	7340	met-a-440	|| id:met-a-440	TRUE	reported	igd	2	TRUE
20	rs884518	A	G	A	G	-0.0087	-0.000282315	0.5041	0.523879	FALSE	FALSE	ukb-b-5389	1	163836720	0.000193495	462933	0.14	Non-cancer illness code, self-reported: spine arthritis/spondylitis || id:ukb-b-5389	Non-cancer illness code, self-reported: spine arthritis/spondylitis	Non-cancer illness code, self-reported: spine arthritis/spondylitis || ||	TRUE	igd	1	4.77595e-06	163836720	0.0019	7340	met-a-440	|| id:met-a-440	TRUE	reported	igd	2	TRUE

## Sheet: Pantothenate
	SNP	effect_allele.exposure	other_allele.exposure	effect_allele.outcome	other_allele.outcome	beta.exposure	beta.outcome	eaf.exposure	eaf.outcome	remove	palindromic	id.outcome	chr	pos	se.outcome	samplesize.outcome	pval.outcome	outcome	originalname.outcome	outcome.deprecated	mr_keep.outcome	data_source.outcome	samplesize.exposure	se.exposure	pval.exposure	chr.exposure	pos.exposure	id.exposure	exposure	mr_keep.exposure	pval_origin.exposure	data_source.exposure	action	mr_keep
1	rs10919047	A	C	A	C	0.0176	7.22e-05	0.1408	0.142043	FALSE	FALSE	ukb-b-5389	1	169033499	0.000278031	462933	0.8	Non-cancer illness code, self-reported: spine arthritis/spondylitis || id:ukb-b-5389	Non-cancer illness code, self-reported: spine arthritis/spondylitis	Non-cancer illness code, self-reported: spine arthritis/spondylitis || ||	TRUE	igd	7160	0.0035	6.75e-07	1	169033499	met-a-338	|| id:met-a-338	TRUE	reported	igd	2	TRUE
2	rs11719633	A	G	A	G	-0.0206	0.000171462	0.0945	0.098414	FALSE	FALSE	ukb-b-5389	3	20402881	0.00032814	462933	0.6	Non-cancer illness code, self-reported: spine arthritis/spondylitis || id:ukb-b-5389	Non-cancer illness code, self-reported: spine arthritis/spondylitis	Non-cancer illness code, self-reported: spine arthritis/spondylitis || ||	TRUE	igd	7160	0.0044	3.01e-06	3	20402881	met-a-338	|| id:met-a-338	TRUE	reported	igd	2	TRUE
3	rs12544560	A	G	A	G	0.0164	0.000152917	0.148	0.140805	FALSE	FALSE	ukb-b-5389	8	21368451	0.000278034	462933	0.58	Non-cancer illness code, self-reported: spine arthritis/spondylitis || id:ukb-b-5389	Non-cancer illness code, self-reported: spine arthritis/spondylitis	Non-cancer illness code, self-reported: spine arthritis/spondylitis || ||	TRUE	igd	7160	0.0035	3.32e-06	8	21368451	met-a-338	|| id:met-a-338	TRUE	reported	igd	2	TRUE
4	rs13212846	C	A	C	A	0.0241	-0.000816728	0.0748	0.093312	FALSE	FALSE	ukb-b-5389	6	50301100	0.000332149	462933	0.0140001	Non-cancer illness code, self-reported: spine arthritis/spondylitis || id:ukb-b-5389	Non-cancer illness code, self-reported: spine arthritis/spondylitis	Non-cancer illness code, self-reported: spine arthritis/spondylitis || ||	TRUE	igd	7160	0.0052	2.88e-06	6	50301100	met-a-338	|| id:met-a-338	TRUE	reported	igd	2	TRUE
5	rs1395	A	G	A	G	0.0172	-2.96e-05	0.7034	0.695824	FALSE	FALSE	ukb-b-5389	2	27424636	0.000209803	462933	0.89	Non-cancer illness code, self-reported: spine arthritis/spondylitis || id:ukb-b-5389	Non-cancer illness code, self-reported: spine arthritis/spondylitis	Non-cancer illness code, self-reported: spine arthritis/spondylitis || ||	TRUE	igd	7160	0.0027	8.14e-11	2	27424636	met-a-338	|| id:met-a-338	TRUE	reported	igd	2	TRUE
6	rs2173615	T	G	T	G	0.0125	-0.000169567	0.3153	0.304538	FALSE	FALSE	ukb-b-5389	3	191673577	0.000209554	462933	0.42	Non-cancer illness code, self-reported: spine arthritis/spondylitis || id:ukb-b-5389	Non-cancer illness code, self-reported: spine arthritis/spondylitis	Non-cancer illness code, self-reported: spine arthritis/spondylitis || ||	TRUE	igd	7160	0.0026	1.69e-06	3	191673577	met-a-338	|| id:met-a-338	TRUE	reported	igd	2	TRUE
7	rs248063	T	A	T	A	0.024	0.000370258	0.4981	0.495219	FALSE	TRUE	ukb-b-5389	5	126500208	0.000193655	462933	0.0560003	Non-cancer illness code, self-reported: spine arthritis/spondylitis || id:ukb-b-5389	Non-cancer illness code, self-reported: spine arthritis/spondylitis	Non-cancer illness code, self-reported: spine arthritis/spondylitis || ||	TRUE	igd	1650	0.0051	2.43e-06	5	126500208	met-a-338	|| id:met-a-338	TRUE	reported	igd	2	FALSE
8	rs2526477	G	A	G	A	0.012	-9.87e-05	0.391	0.389424	FALSE	FALSE	ukb-b-5389	17	20131193	0.000198287	462933	0.62	Non-cancer illness code, self-reported: spine arthritis/spondylitis || id:ukb-b-5389	Non-cancer illness code, self-reported: spine arthritis/spondylitis	Non-cancer illness code, self-reported: spine arthritis/spondylitis || ||	TRUE	igd	7160	0.0026	2.99e-06	17	20131193	met-a-338	|| id:met-a-338	TRUE	reported	igd	2	TRUE
9	rs2967437	A	G	A	G	-0.0126	8.64e-05	0.6902	0.686362	FALSE	FALSE	ukb-b-5389	19	37086645	0.000208242	462933	0.68	Non-cancer illness code, self-reported: spine arthritis/spondylitis || id:ukb-b-5389	Non-cancer illness code, self-reported: spine arthritis/spondylitis	Non-cancer illness code, self-reported: spine arthritis/spondylitis || ||	TRUE	igd	7160	0.0027	1.88e-06	19	37086645	met-a-338	|| id:met-a-338	TRUE	reported	igd	2	TRUE
10	rs4269521	A	G	A	G	0.0168	-0.000305738	0.8431	0.848938	FALSE	FALSE	ukb-b-5389	8	132358549	0.000269899	462933	0.26	Non-cancer illness code, self-reported: spine arthritis/spondylitis || id:ukb-b-5389	Non-cancer illness code, self-reported: spine arthritis/spondylitis	Non-cancer illness code, self-reported: spine arthritis/spondylitis || ||	TRUE	igd	7160	0.0034	1.03e-06	8	132358549	met-a-338	|| id:met-a-338	TRUE	reported	igd	2	TRUE
11	rs6078500	C	T	C	T	0.0118	-1.43e-05	0.4883	0.506337	FALSE	FALSE	ukb-b-5389	20	182013	0.000193209	462933	0.94	Non-cancer illness code, self-reported: spine arthritis/spondylitis || id:ukb-b-5389	Non-cancer illness code, self-reported: spine arthritis/spondylitis	Non-cancer illness code, self-reported: spine arthritis/spondylitis || ||	TRUE	igd	7160	0.0026	4.47e-06	20	182013	met-a-338	|| id:met-a-338	TRUE	reported	igd	2	TRUE
12	rs6774965	G	A	G	A	0.0163	-7.01e-05	0.1418	0.131567	FALSE	FALSE	ukb-b-5389	3	27548813	0.000286719	462933	0.81	Non-cancer illness code, self-reported: spine arthritis/spondylitis || id:ukb-b-5389	Non-cancer illness code, self-reported: spine arthritis/spondylitis	Non-cancer illness code, self-reported: spine arthritis/spondylitis || ||	TRUE	igd	7160	0.0035	3.16e-06	3	27548813	met-a-338	|| id:met-a-338	TRUE	reported	igd	2	TRUE

## Sheet: Caprylate
	SNP	effect_allele.exposure	other_allele.exposure	effect_allele.outcome	other_allele.outcome	beta.exposure	beta.outcome	eaf.exposure	eaf.outcome	remove	palindromic	id.outcome	chr	pos	se.outcome	samplesize.outcome	pval.outcome	outcome	originalname.outcome	outcome.deprecated	mr_keep.outcome	data_source.outcome	samplesize.exposure	chr.exposure	pos.exposure	se.exposure	pval.exposure	id.exposure	exposure	mr_keep.exposure	pval_origin.exposure	data_source.exposure	action	mr_keep
1	rs10047335	G	A	G	A	0.0093	-7.67874e-05	0.3227	0.326966	FALSE	FALSE	ukb-b-5389	10	92342511	0.000206283	462933	0.709999	Non-cancer illness code, self-reported: spine arthritis/spondylitis || id:ukb-b-5389	Non-cancer illness code, self-reported: spine arthritis/spondylitis	Non-cancer illness code, self-reported: spine arthritis/spondylitis || ||	TRUE	igd	7355	10	92342511	0.0018	2.43103e-07	met-a-481	|| id:met-a-481	TRUE	reported	igd	2	TRUE
2	rs10514491	C	T	C	T	-0.0103	6.55028e-05	0.3249	0.32636	FALSE	FALSE	ukb-b-5389	16	80315263	0.000207237	462933	0.75	Non-cancer illness code, self-reported: spine arthritis/spondylitis || id:ukb-b-5389	Non-cancer illness code, self-reported: spine arthritis/spondylitis	Non-cancer illness code, self-reported: spine arthritis/spondylitis || ||	TRUE	igd	7355	16	80315263	0.0018	1.585e-08	met-a-481	|| id:met-a-481	TRUE	reported	igd	2	TRUE
3	rs10762497	C	A	C	A	-0.0084	0.000122525	0.6437	0.643128	FALSE	FALSE	ukb-b-5389	10	73709990	0.000201929	462933	0.54	Non-cancer illness code, self-reported: spine arthritis/spondylitis || id:ukb-b-5389	Non-cancer illness code, self-reported: spine arthritis/spondylitis	Non-cancer illness code, self-reported: spine arthritis/spondylitis || ||	TRUE	igd	7355	10	73709990	0.0018	2.25299e-06	met-a-481	|| id:met-a-481	TRUE	reported	igd	2	TRUE
4	rs11102898	A	G	A	G	-0.0083	0.000335991	0.4032	0.400218	FALSE	FALSE	ukb-b-5389	1	115791932	0.000197523	462933	0.089	Non-cancer illness code, self-reported: spine arthritis/spondylitis || id:ukb-b-5389	Non-cancer illness code, self-reported: spine arthritis/spondylitis	Non-cancer illness code, self-reported: spine arthritis/spondylitis || ||	TRUE	igd	7355	1	115791932	0.0018	2.67701e-06	met-a-481	|| id:met-a-481	TRUE	reported	igd	2	TRUE
5	rs11815675	A	G	A	G	-0.0124	0.000243079	0.1429	0.162334	FALSE	FALSE	ukb-b-5389	10	121918441	0.000269015	462933	0.37	Non-cancer illness code, self-reported: spine arthritis/spondylitis || id:ukb-b-5389	Non-cancer illness code, self-reported: spine arthritis/spondylitis	Non-cancer illness code, self-reported: spine arthritis/spondylitis || ||	TRUE	igd	7355	10	121918441	0.0026	1.93299e-06	met-a-481	|| id:met-a-481	TRUE	reported	igd	2	TRUE
6	rs12478033	C	T	C	T	0.0086	-3.24846e-05	0.3474	0.342567	FALSE	FALSE	ukb-b-5389	2	11248242	0.000203914	462933	0.87	Non-cancer illness code, self-reported: spine arthritis/spondylitis || id:ukb-b-5389	Non-cancer illness code, self-reported: spine arthritis/spondylitis	Non-cancer illness code, self-reported: spine arthritis/spondylitis || ||	TRUE	igd	7355	2	11248242	0.0018	2.78997e-06	met-a-481	|| id:met-a-481	TRUE	reported	igd	2	TRUE
7	rs13083714	C	T	C	T	-0.0178	-0.000100998	0.4239	0.450065	FALSE	FALSE	ukb-b-5389	3	6109274	0.000195177	462933	0.6	Non-cancer illness code, self-reported: spine arthritis/spondylitis || id:ukb-b-5389	Non-cancer illness code, self-reported: spine arthritis/spondylitis	Non-cancer illness code, self-reported: spine arthritis/spondylitis || ||	TRUE	igd	1767	3	6109274	0.0039	4.10204e-06	met-a-481	|| id:met-a-481	TRUE	reported	igd	2	TRUE
8	rs1373469	C	T	C	T	-0.0081	-2.75913e-05	0.4765	0.479325	FALSE	FALSE	ukb-b-5389	4	162220823	0.000193322	462933	0.89	Non-cancer illness code, self-reported: spine arthritis/spondylitis || id:ukb-b-5389	Non-cancer illness code, self-reported: spine arthritis/spondylitis	Non-cancer illness code, self-reported: spine arthritis/spondylitis || ||	TRUE	igd	7355	4	162220823	0.0018	4.84697e-06	met-a-481	|| id:met-a-481	TRUE	reported	igd	2	TRUE
9	rs17287933	T	C	T	C	0.0086	8.11179e-08	0.4694	0.464846	FALSE	FALSE	ukb-b-5389	13	22423925	0.000193701	462933	1	Non-cancer illness code, self-reported: spine arthritis/spondylitis || id:ukb-b-5389	Non-cancer illness code, self-reported: spine arthritis/spondylitis	Non-cancer illness code, self-reported: spine arthritis/spondylitis || ||	TRUE	igd	7355	13	22423925	0.0018	1.477e-06	met-a-481	|| id:met-a-481	TRUE	reported	igd	2	TRUE
10	rs2049791	G	A	G	A	0.0115	-6.75094e-05	0.2463	0.244072	FALSE	FALSE	ukb-b-5389	14	22420469	0.000225096	462933	0.760001	Non-cancer illness code, self-reported: spine arthritis/spondylitis || id:ukb-b-5389	Non-cancer illness code, self-reported: spine arthritis/spondylitis	Non-cancer illness code, self-reported: spine arthritis/spondylitis || ||	TRUE	igd	7355	14	22420469	0.0025	3.29602e-06	met-a-481	|| id:met-a-481	TRUE	reported	igd	2	TRUE
11	rs2414622	A	G	A	G	-0.0084	-9.56852e-05	0.6434	0.643728	FALSE	FALSE	ukb-b-5389	15	59533696	0.000201709	462933	0.64	Non-cancer illness code, self-reported: spine arthritis/spondylitis || id:ukb-b-5389	Non-cancer illness code, self-reported: spine arthritis/spondylitis	Non-cancer illness code, self-reported: spine arthritis/spondylitis || ||	TRUE	igd	7355	15	59533696	0.0018	2.93002e-06	met-a-481	|| id:met-a-481	TRUE	reported	igd	2	TRUE
12	rs2704668	C	T	C	T	0.0087	0.000213396	0.3798	0.385118	FALSE	FALSE	ukb-b-5389	7	16520193	0.000199768	462933	0.29	Non-cancer illness code, self-reported: spine arthritis/spondylitis || id:ukb-b-5389	Non-cancer illness code, self-reported: spine arthritis/spondylitis	Non-cancer illness code, self-reported: spine arthritis/spondylitis || ||	TRUE	igd	7355	7	16520193	0.0018	8.769e-07	met-a-481	|| id:met-a-481	TRUE	reported	igd	2	TRUE
13	rs2706095	A	G	A	G	-0.0086	0.000170902	0.3359	0.355984	FALSE	FALSE	ukb-b-5389	4	168323780	0.000202828	462933	0.4	Non-cancer illness code, self-reported: spine arthritis/spondylitis || id:ukb-b-5389	Non-cancer illness code, self-reported: spine arthritis/spondylitis	Non-cancer illness code, self-reported: spine arthritis/spondylitis || ||	TRUE	igd	7355	4	168323780	0.0018	2.38402e-06	met-a-481	|| id:met-a-481	TRUE	reported	igd	2	TRUE
14	rs351755	A	G	A	G	-0.0082	-0.000121982	0.5614	0.562034	FALSE	FALSE	ukb-b-5389	6	109538073	0.000194838	462933	0.53	Non-cancer illness code, self-reported: spine arthritis/spondylitis || id:ukb-b-5389	Non-cancer illness code, self-reported: spine arthritis/spondylitis	Non-cancer illness code, self-reported: spine arthritis/spondylitis || ||	TRUE	igd	7355	6	109538073	0.0018	3.53403e-06	met-a-481	|| id:met-a-481	TRUE	reported	igd	2	TRUE
15	rs3795579	T	G	T	G	0.0091	-0.000182395	0.3479	0.344554	FALSE	FALSE	ukb-b-5389	1	204069838	0.000203413	462933	0.37	Non-cancer illness code, self-reported: spine arthritis/spondylitis || id:ukb-b-5389	Non-cancer illness code, self-reported: spine arthritis/spondylitis	Non-cancer illness code, self-reported: spine arthritis/spondylitis || ||	TRUE	igd	7355	1	204069838	0.0018	3.69301e-07	met-a-481	|| id:met-a-481	TRUE	reported	igd	2	TRUE
16	rs4834846	G	A	G	A	-0.0089	9.95442e-06	0.4497	0.443204	FALSE	FALSE	ukb-b-5389	4	12615274	0.000194814	462933	0.96	Non-cancer illness code, self-reported: spine arthritis/spondylitis || id:ukb-b-5389	Non-cancer illness code, self-reported: spine arthritis/spondylitis	Non-cancer illness code, self-reported: spine arthritis/spondylitis || ||	TRUE	igd	7355	4	12615274	0.0018	4.69699e-07	met-a-481	|| id:met-a-481	TRUE	reported	igd	2	TRUE
17	rs4858696	T	C	T	C	-0.0084	0.000275492	0.5733	0.56213	FALSE	FALSE	ukb-b-5389	3	25101270	0.000195603	462933	0.16	Non-cancer illness code, self-reported: spine arthritis/spondylitis || id:ukb-b-5389	Non-cancer illness code, self-reported: spine arthritis/spondylitis	Non-cancer illness code, self-reported: spine arthritis/spondylitis || ||	TRUE	igd	7355	3	25101270	0.0018	2.14501e-06	met-a-481	|| id:met-a-481	TRUE	reported	igd	2	TRUE
18	rs4898707	T	C	T	C	-0.0082	0.000119763	0.4396	0.439199	FALSE	FALSE	ukb-b-5389	14	52205481	0.000195224	462933	0.54	Non-cancer illness code, self-reported: spine arthritis/spondylitis || id:ukb-b-5389	Non-cancer illness code, self-reported: spine arthritis/spondylitis	Non-cancer illness code, self-reported: spine arthritis/spondylitis || ||	TRUE	igd	7355	14	52205481	0.0018	4.34901e-06	met-a-481	|| id:met-a-481	TRUE	reported	igd	2	TRUE
19	rs621340	G	T	G	T	0.0136	0.00037616	0.8702	0.871085	FALSE	FALSE	ukb-b-5389	18	76089907	0.000293574	462933	0.2	Non-cancer illness code, self-reported: spine arthritis/spondylitis || id:ukb-b-5389	Non-cancer illness code, self-reported: spine arthritis/spondylitis	Non-cancer illness code, self-reported: spine arthritis/spondylitis || ||	TRUE	igd	7355	18	76089907	0.0027	4.701e-07	met-a-481	|| id:met-a-481	TRUE	reported	igd	2	TRUE
20	rs6860349	A	G	A	G	-0.0092	0.000127521	0.4109	0.405984	FALSE	FALSE	ukb-b-5389	5	2133412	0.000196769	462933	0.52	Non-cancer illness code, self-reported: spine arthritis/spondylitis || id:ukb-b-5389	Non-cancer illness code, self-reported: spine arthritis/spondylitis	Non-cancer illness code, self-reported: spine arthritis/spondylitis || ||	TRUE	igd	7355	5	2133412	0.0018	2.573e-07	met-a-481	|| id:met-a-481	TRUE	reported	igd	2	TRUE
21	rs7136574	C	T	C	T	-0.0087	-0.000281444	0.5658	0.57736	FALSE	FALSE	ukb-b-5389	12	119569661	0.000195455	462933	0.15	Non-cancer illness code, self-reported: spine arthritis/spondylitis || id:ukb-b-5389	Non-cancer illness code, self-reported: spine arthritis/spondylitis	Non-cancer illness code, self-reported: spine arthritis/spondylitis || ||	TRUE	igd	7355	12	119569661	0.0018	8.27409e-07	met-a-481	|| id:met-a-481	TRUE	reported	igd	2	TRUE
22	rs7200919	A	G	A	G	-0.0088	-0.000427813	0.4101	0.401323	FALSE	FALSE	ukb-b-5389	16	67316600	0.000196884	462933	0.0299999	Non-cancer illness code, self-reported: spine arthritis/spondylitis || id:ukb-b-5389	Non-cancer illness code, self-reported: spine arthritis/spondylitis	Non-cancer illness code, self-reported: spine arthritis/spondylitis || ||	TRUE	igd	7355	16	67316600	0.0018	7.75408e-07	met-a-481	|| id:met-a-481	TRUE	reported	igd	2	TRUE
23	rs7816456	G	C	G	C	0.0081	7.54243e-05	0.5678	0.559801	FALSE	TRUE	ukb-b-5389	8	14084582	0.000194408	462933	0.7	Non-cancer illness code, self-reported: spine arthritis/spondylitis || id:ukb-b-5389	Non-cancer illness code, self-reported: spine arthritis/spondylitis	Non-cancer illness code, self-reported: spine arthritis/spondylitis || ||	TRUE	igd	7355	8	14084582	0.0018	4.18398e-06	met-a-481	|| id:met-a-481	TRUE	reported	igd	2	FALSE
24	rs8059670	T	C	T	C	-0.0097	-0.000241988	0.4437	0.456115	FALSE	FALSE	ukb-b-5389	16	61624701	0.000193982	462933	0.21	Non-cancer illness code, self-reported: spine arthritis/spondylitis || id:ukb-b-5389	Non-cancer illness code, self-reported: spine arthritis/spondylitis	Non-cancer illness code, self-reported: spine arthritis/spondylitis || ||	TRUE	igd	7355	16	61624701	0.0018	3.71698e-08	met-a-481	|| id:met-a-481	TRUE	reported	igd	2	TRUE
25	rs9384386	T	C	T	C	0.0083	7.65235e-05	0.3966	0.397968	FALSE	FALSE	ukb-b-5389	6	156194319	0.000198337	462933	0.7	Non-cancer illness code, self-reported: spine arthritis/spondylitis || id:ukb-b-5389	Non-cancer illness code, self-reported: spine arthritis/spondylitis	Non-cancer illness code, self-reported: spine arthritis/spondylitis || ||	TRUE	igd	7355	6	156194319	0.0018	3.26302e-06	met-a-481	|| id:met-a-481	TRUE	reported	igd	2	TRUE
26	rs9403095	C	A	C	A	0.0088	7.15051e-05	0.6695	0.668755	FALSE	FALSE	ukb-b-5389	6	139943747	0.000205346	462933	0.73	Non-cancer illness code, self-reported: spine arthritis/spondylitis || id:ukb-b-5389	Non-cancer illness code, self-reported: spine arthritis/spondylitis	Non-cancer illness code, self-reported: spine arthritis/spondylitis || ||	TRUE	igd	7355	6	139943747	0.0018	9.32009e-07	met-a-481	|| id:met-a-481	TRUE	reported	igd	2	TRUE
27	rs940597	C	T	C	T	0.0084	1.99598e-05	0.6521	0.649488	FALSE	FALSE	ukb-b-5389	7	67775112	0.000203646	462933	0.92	Non-cancer illness code, self-reported: spine arthritis/spondylitis || id:ukb-b-5389	Non-cancer illness code, self-reported: spine arthritis/spondylitis	Non-cancer illness code, self-reported: spine arthritis/spondylitis || ||	TRUE	igd	7355	7	67775112	0.0018	2.99599e-06	met-a-481	|| id:met-a-481	TRUE	reported	igd	2	TRUE
28	rs9852606	C	G	C	G	-0.0082	1.45881e-05	0.377	0.359948	FALSE	FALSE	ukb-b-5389	3	68466154	0.000202253	462933	0.94	Non-cancer illness code, self-reported: spine arthritis/spondylitis || id:ukb-b-5389	Non-cancer illness code, self-reported: spine arthritis/spondylitis	Non-cancer illness code, self-reported: spine arthritis/spondylitis || ||	TRUE	igd	7355	3	68466154	0.0018	3.97201e-06	met-a-481	|| id:met-a-481	TRUE	reported	igd	2	TRUE
29	rs9924102	G	A	G	A	0.0082	-0.000164754	0.3574	0.346697	FALSE	FALSE	ukb-b-5389	16	11511856	0.00020344	462933	0.42	Non-cancer illness code, self-reported: spine arthritis/spondylitis || id:ukb-b-5389	Non-cancer illness code, self-reported: spine arthritis/spondylitis	Non-cancer illness code, self-reported: spine arthritis/spondylitis || ||	TRUE	igd	7355	16	11511856	0.0018	4.25001e-06	met-a-481	|| id:met-a-481	TRUE	reported	igd	2	TRUE

## Sheet: Pelargonate
	SNP	effect_allele.exposure	other_allele.exposure	effect_allele.outcome	other_allele.outcome	beta.exposure	beta.outcome	eaf.exposure	eaf.outcome	remove	palindromic	id.outcome	chr	pos	se.outcome	samplesize.outcome	pval.outcome	outcome	originalname.outcome	outcome.deprecated	mr_keep.outcome	data_source.outcome	samplesize.exposure	pos.exposure	chr.exposure	se.exposure	pval.exposure	id.exposure	exposure	mr_keep.exposure	pval_origin.exposure	data_source.exposure	action	mr_keep	R2	F
1	rs10514491	C	T	C	T	-0.0122	6.55e-05	0.3199	0.32636	FALSE	FALSE	ukb-b-5389	16	80315263	0.000207237	462933	0.75	Non-cancer illness code, self-reported: spine arthritis/spondylitis || id:ukb-b-5389	Non-cancer illness code, self-reported: spine arthritis/spondylitis	Non-cancer illness code, self-reported: spine arthritis/spondylitis || ||	TRUE	igd	7356	80315263	16	0.0024	6.73e-07	met-a-366	|| id:met-a-366	TRUE	reported	igd	2	TRUE	6.48e-05	0.476247
2	rs10848204	C	T	C	T	-0.0093	0.000446858	0.4549	0.451808	FALSE	FALSE	ukb-b-5389	12	131251053	0.000194018	462933	0.021	Non-cancer illness code, self-reported: spine arthritis/spondylitis || id:ukb-b-5389	Non-cancer illness code, self-reported: spine arthritis/spondylitis	Non-cancer illness code, self-reported: spine arthritis/spondylitis || ||	TRUE	igd	7356	131251053	12	0.0018	1.26e-07	met-a-366	|| id:met-a-366	TRUE	reported	igd	2	TRUE	4.29e-05	0.315423
3	rs10882819	C	G	C	G	-0.0091	-2.85e-05	0.5152	0.504766	FALSE	TRUE	ukb-b-5389	10	98317161	0.000193342	462933	0.88	Non-cancer illness code, self-reported: spine arthritis/spondylitis || id:ukb-b-5389	Non-cancer illness code, self-reported: spine arthritis/spondylitis	Non-cancer illness code, self-reported: spine arthritis/spondylitis || ||	TRUE	igd	7356	98317161	10	0.0018	2.53e-07	met-a-366	|| id:met-a-366	TRUE	reported	igd	2	FALSE	4.14e-05	0.304198
4	rs10967809	G	C	G	C	-0.0082	-7.26e-05	0.4107	0.420506	FALSE	TRUE	ukb-b-5389	9	27248189	0.000196037	462933	0.709999	Non-cancer illness code, self-reported: spine arthritis/spondylitis || id:ukb-b-5389	Non-cancer illness code, self-reported: spine arthritis/spondylitis	Non-cancer illness code, self-reported: spine arthritis/spondylitis || ||	TRUE	igd	7356	27248189	9	0.0017	2.64e-06	met-a-366	|| id:met-a-366	TRUE	reported	igd	2	FALSE	3.25e-05	0.239347
5	rs11895467	G	T	G	T	-0.0094	-0.000130101	0.6193	0.620595	FALSE	FALSE	ukb-b-5389	2	165466449	0.000199943	462933	0.52	Non-cancer illness code, self-reported: spine arthritis/spondylitis || id:ukb-b-5389	Non-cancer illness code, self-reported: spine arthritis/spondylitis	Non-cancer illness code, self-reported: spine arthritis/spondylitis || ||	TRUE	igd	7356	165466449	2	0.0018	8.43e-08	met-a-366	|| id:met-a-366	TRUE	reported	igd	2	TRUE	4.17e-05	0.30639
6	rs11937702	A	G	A	G	0.0157	-0.000269006	0.1122	0.116122	FALSE	FALSE	ukb-b-5389	4	140443516	0.000301217	462933	0.37	Non-cancer illness code, self-reported: spine arthritis/spondylitis || id:ukb-b-5389	Non-cancer illness code, self-reported: spine arthritis/spondylitis	Non-cancer illness code, self-reported: spine arthritis/spondylitis || ||	TRUE	igd	7356	140443516	4	0.0033	2.39e-06	met-a-366	|| id:met-a-366	TRUE	reported	igd	2	TRUE	4.91e-05	0.36111
7	rs12704178	A	T	A	T	0.0114	0.000257419	0.4271	0.472506	FALSE	TRUE	ukb-b-5389	7	85474962	0.00019484	462933	0.19	Non-cancer illness code, self-reported: spine arthritis/spondylitis || id:ukb-b-5389	Non-cancer illness code, self-reported: spine arthritis/spondylitis	Non-cancer illness code, self-reported: spine arthritis/spondylitis || ||	TRUE	igd	7356	85474962	7	0.0024	2.96e-06	met-a-366	|| id:met-a-366	TRUE	reported	igd	2	FALSE	6.36e-05	0.467675
8	rs1447842	A	G	A	G	0.0082	-0.000430933	0.5745	0.548537	FALSE	FALSE	ukb-b-5389	3	77602090	0.000194321	462933	0.0269998	Non-cancer illness code, self-reported: spine arthritis/spondylitis || id:ukb-b-5389	Non-cancer illness code, self-reported: spine arthritis/spondylitis	Non-cancer illness code, self-reported: spine arthritis/spondylitis || ||	TRUE	igd	7356	77602090	3	0.0017	2.85e-06	met-a-366	|| id:met-a-366	TRUE	reported	igd	2	TRUE	3.29e-05	0.241745
9	rs16886123	G	A	G	A	0.0119	-0.000307824	0.1384	0.127844	FALSE	FALSE	ukb-b-5389	5	19344220	0.000290009	462933	0.29	Non-cancer illness code, self-reported: spine arthritis/spondylitis || id:ukb-b-5389	Non-cancer illness code, self-reported: spine arthritis/spondylitis	Non-cancer illness code, self-reported: spine arthritis/spondylitis || ||	TRUE	igd	7356	19344220	5	0.0026	3.71e-06	met-a-366	|| id:met-a-366	TRUE	reported	igd	2	TRUE	3.38e-05	0.248356
10	rs1846975	A	G	A	G	0.0083	0.000191588	0.3554	0.354344	FALSE	FALSE	ukb-b-5389	5	39544711	0.000202535	462933	0.34	Non-cancer illness code, self-reported: spine arthritis/spondylitis || id:ukb-b-5389	Non-cancer illness code, self-reported: spine arthritis/spondylitis	Non-cancer illness code, self-reported: spine arthritis/spondylitis || ||	TRUE	igd	7356	39544711	5	0.0018	2.56e-06	met-a-366	|| id:met-a-366	TRUE	reported	igd	2	TRUE	3.16e-05	0.232115
11	rs1866411	C	A	C	A	0.0085	-7.56e-05	0.6532	0.652213	FALSE	FALSE	ukb-b-5389	2	148268774	0.000203098	462933	0.709999	Non-cancer illness code, self-reported: spine arthritis/spondylitis || id:ukb-b-5389	Non-cancer illness code, self-reported: spine arthritis/spondylitis	Non-cancer illness code, self-reported: spine arthritis/spondylitis || ||	TRUE	igd	7356	148268774	2	0.0018	1.41e-06	met-a-366	|| id:met-a-366	TRUE	reported	igd	2	TRUE	3.27e-05	0.240715
12	rs1938479	C	T	C	T	0.01	1.32e-05	0.3555	0.354702	FALSE	FALSE	ukb-b-5389	10	92297943	0.000202273	462933	0.95	Non-cancer illness code, self-reported: spine arthritis/spondylitis || id:ukb-b-5389	Non-cancer illness code, self-reported: spine arthritis/spondylitis	Non-cancer illness code, self-reported: spine arthritis/spondylitis || ||	TRUE	igd	7356	92297943	10	0.0018	1.78e-08	met-a-366	|| id:met-a-366	TRUE	reported	igd	2	TRUE	4.58e-05	0.336974
13	rs2049534	C	T	C	T	0.0082	-1.99e-05	0.4956	0.492462	FALSE	FALSE	ukb-b-5389	17	51118173	0.000208754	462933	0.92	Non-cancer illness code, self-reported: spine arthritis/spondylitis || id:ukb-b-5389	Non-cancer illness code, self-reported: spine arthritis/spondylitis	Non-cancer illness code, self-reported: spine arthritis/spondylitis || ||	TRUE	igd	7356	51118173	17	0.0018	3.17e-06	met-a-366	|| id:met-a-366	TRUE	reported	igd	2	TRUE	3.36e-05	0.247214
14	rs2421124	C	G	C	G	-0.0167	0.000103743	0.5551	0.550851	FALSE	TRUE	ukb-b-5389	10	124476386	0.000197239	462933	0.6	Non-cancer illness code, self-reported: spine arthritis/spondylitis || id:ukb-b-5389	Non-cancer illness code, self-reported: spine arthritis/spondylitis	Non-cancer illness code, self-reported: spine arthritis/spondylitis || ||	TRUE	igd	1766	124476386	10	0.0036	2.97e-06	met-a-366	|| id:met-a-366	TRUE	reported	igd	2	FALSE	0.000137752	0.24296
15	rs4646880	A	G	A	G	-0.0085	-0.000147808	0.5434	0.536675	FALSE	FALSE	ukb-b-5389	6	135237686	0.000194571	462933	0.450001	Non-cancer illness code, self-reported: spine arthritis/spondylitis || id:ukb-b-5389	Non-cancer illness code, self-reported: spine arthritis/spondylitis	Non-cancer illness code, self-reported: spine arthritis/spondylitis || ||	TRUE	igd	7356	135237686	6	0.0018	1.5e-06	met-a-366	|| id:met-a-366	TRUE	reported	igd	2	TRUE	3.59e-05	0.263652
16	rs511545	T	C	T	C	0.0081	0.000386369	0.583	0.577105	FALSE	FALSE	ukb-b-5389	9	79311190	0.000196192	462933	0.0490004	Non-cancer illness code, self-reported: spine arthritis/spondylitis || id:ukb-b-5389	Non-cancer illness code, self-reported: spine arthritis/spondylitis	Non-cancer illness code, self-reported: spine arthritis/spondylitis || ||	TRUE	igd	7356	79311190	9	0.0018	4.63e-06	met-a-366	|| id:met-a-366	TRUE	reported	igd	2	TRUE	3.19e-05	0.234593
17	rs6864461	C	G	C	G	0.0088	-0.000182669	0.3644	0.367277	FALSE	FALSE	ukb-b-5389	5	88815722	0.000200437	462933	0.36	Non-cancer illness code, self-reported: spine arthritis/spondylitis || id:ukb-b-5389	Non-cancer illness code, self-reported: spine arthritis/spondylitis	Non-cancer illness code, self-reported: spine arthritis/spondylitis || ||	TRUE	igd	7356	88815722	5	0.0018	6.76e-07	met-a-366	|| id:met-a-366	TRUE	reported	igd	2	TRUE	3.59e-05	0.263794
18	rs7136574	C	T	C	T	-0.0093	-0.000281444	0.5655	0.57736	FALSE	FALSE	ukb-b-5389	12	119569661	0.000195455	462933	0.15	Non-cancer illness code, self-reported: spine arthritis/spondylitis || id:ukb-b-5389	Non-cancer illness code, self-reported: spine arthritis/spondylitis	Non-cancer illness code, self-reported: spine arthritis/spondylitis || ||	TRUE	igd	7356	119569661	12	0.0018	1.33e-07	met-a-366	|| id:met-a-366	TRUE	reported	igd	2	TRUE	4.25e-05	0.312553
19	rs7642054	T	C	T	C	-0.0171	0.000221825	0.5887	0.565092	FALSE	FALSE	ukb-b-5389	3	29726964	0.000195498	462933	0.26	Non-cancer illness code, self-reported: spine arthritis/spondylitis || id:ukb-b-5389	Non-cancer illness code, self-reported: spine arthritis/spondylitis	Non-cancer illness code, self-reported: spine arthritis/spondylitis || ||	TRUE	igd	1766	29726964	3	0.0037	4.64e-06	met-a-366	|| id:met-a-366	TRUE	reported	igd	2	TRUE	0.000141604	0.249754
20	rs7809262	A	G	A	G	-0.0088	0.000373606	0.425	0.406462	FALSE	FALSE	ukb-b-5389	7	3141137	0.000196911	462933	0.0580003	Non-cancer illness code, self-reported: spine arthritis/spondylitis || id:ukb-b-5389	Non-cancer illness code, self-reported: spine arthritis/spondylitis	Non-cancer illness code, self-reported: spine arthritis/spondylitis || ||	TRUE	igd	7356	3141137	7	0.0017	4.41e-07	met-a-366	|| id:met-a-366	TRUE	reported	igd	2	TRUE	3.78e-05	0.27833
21	rs8079173	A	G	A	G	0.0119	0.000196303	0.1414	0.138736	FALSE	FALSE	ukb-b-5389	17	70075796	0.000280086	462933	0.48	Non-cancer illness code, self-reported: spine arthritis/spondylitis || id:ukb-b-5389	Non-cancer illness code, self-reported: spine arthritis/spondylitis	Non-cancer illness code, self-reported: spine arthritis/spondylitis || ||	TRUE	igd	7356	70075796	17	0.0026	3.42e-06	met-a-366	|| id:met-a-366	TRUE	reported	igd	2	TRUE	3.44e-05	0.252856
22	rs899227	G	A	G	A	0.0084	0.000124779	0.6042	0.602729	FALSE	FALSE	ukb-b-5389	16	56387469	0.00019867	462933	0.53	Non-cancer illness code, self-reported: spine arthritis/spondylitis || id:ukb-b-5389	Non-cancer illness code, self-reported: spine arthritis/spondylitis	Non-cancer illness code, self-reported: spine arthritis/spondylitis || ||	TRUE	igd	7356	56387469	16	0.0018	2.97e-06	met-a-366	|| id:met-a-366	TRUE	reported	igd	2	TRUE	3.37e-05	0.248173
23	rs9033	G	A	G	A	-0.0082	-0.000498619	0.4479	0.435325	FALSE	FALSE	ukb-b-5389	16	67181999	0.000195567	462933	0.0109999	Non-cancer illness code, self-reported: spine arthritis/spondylitis || id:ukb-b-5389	Non-cancer illness code, self-reported: spine arthritis/spondylitis	Non-cancer illness code, self-reported: spine arthritis/spondylitis || ||	TRUE	igd	7356	67181999	16	0.0018	4.24e-06	met-a-366	|| id:met-a-366	TRUE	reported	igd	2	TRUE	3.33e-05	0.244549

## Sheet: X-11317
	SNP	effect_allele.exposure	other_allele.exposure	effect_allele.outcome	other_allele.outcome	beta.exposure	beta.outcome	eaf.exposure	eaf.outcome	remove	palindromic	id.outcome	chr	pos	se.outcome	samplesize.outcome	pval.outcome	outcome	originalname.outcome	outcome.deprecated	mr_keep.outcome	data_source.outcome	pos.exposure	se.exposure	chr.exposure	pval.exposure	samplesize.exposure	id.exposure	exposure	mr_keep.exposure	pval_origin.exposure	data_source.exposure	action	mr_keep	R2	F
1	rs1020066	T	G	T	G	0.0096	5.64e-05	0.7374	0.735477	FALSE	FALSE	ukb-b-5389	15	60025177	0.000219484	462933	0.8	Non-cancer illness code, self-reported: spine arthritis/spondylitis || id:ukb-b-5389	Non-cancer illness code, self-reported: spine arthritis/spondylitis	Non-cancer illness code, self-reported: spine arthritis/spondylitis || ||	TRUE	igd	60025177	0.0018	15	1.44e-07	7362	met-a-496	|| id:met-a-496	TRUE	reported	igd	2	TRUE	3.5692e-05	0.262702
2	rs10224072	C	T	C	T	0.0084	-0.000317669	0.7519	0.749449	FALSE	FALSE	ukb-b-5389	7	10318768	0.000224357	462933	0.16	Non-cancer illness code, self-reported: spine arthritis/spondylitis || id:ukb-b-5389	Non-cancer illness code, self-reported: spine arthritis/spondylitis	Non-cancer illness code, self-reported: spine arthritis/spondylitis || ||	TRUE	igd	10318768	0.0018	7	4.69e-06	7362	met-a-496	|| id:met-a-496	TRUE	reported	igd	2	TRUE	2.63254e-05	0.19376
3	rs10763882	T	A	T	A	0.0084	-0.00045978	0.5514	0.549269	FALSE	TRUE	ukb-b-5389	10	19477660	0.000194349	462933	0.0179999	Non-cancer illness code, self-reported: spine arthritis/spondylitis || id:ukb-b-5389	Non-cancer illness code, self-reported: spine arthritis/spondylitis	Non-cancer illness code, self-reported: spine arthritis/spondylitis || ||	TRUE	igd	19477660	0.0018	10	2.21e-06	7362	met-a-496	|| id:met-a-496	TRUE	reported	igd	2	FALSE	3.49072e-05	0.256926
4	rs11623007	C	A	C	A	-0.0083	-2.19e-05	0.4338	0.434346	FALSE	FALSE	ukb-b-5389	14	87292755	0.000195459	462933	0.91	Non-cancer illness code, self-reported: spine arthritis/spondylitis || id:ukb-b-5389	Non-cancer illness code, self-reported: spine arthritis/spondylitis	Non-cancer illness code, self-reported: spine arthritis/spondylitis || ||	TRUE	igd	87292755	0.0018	14	3.25e-06	7362	met-a-496	|| id:met-a-496	TRUE	reported	igd	2	TRUE	3.38412e-05	0.24908
5	rs11832861	A	G	A	G	0.0273	-0.000338287	0.1558	0.180642	FALSE	FALSE	ukb-b-5389	12	100513846	0.000250986	462933	0.18	Non-cancer illness code, self-reported: spine arthritis/spondylitis || id:ukb-b-5389	Non-cancer illness code, self-reported: spine arthritis/spondylitis	Non-cancer illness code, self-reported: spine arthritis/spondylitis || ||	TRUE	igd	100513846	0.0054	12	5.08e-07	1764	met-a-496	|| id:met-a-496	TRUE	reported	igd	2	TRUE	0.000196051	0.345509
6	rs1532085	G	A	G	A	-0.0089	-0.000130497	0.6159	0.613543	FALSE	FALSE	ukb-b-5389	15	58683366	0.000198455	462933	0.51	Non-cancer illness code, self-reported: spine arthritis/spondylitis || id:ukb-b-5389	Non-cancer illness code, self-reported: spine arthritis/spondylitis	Non-cancer illness code, self-reported: spine arthritis/spondylitis || ||	TRUE	igd	58683366	0.0018	15	7.06e-07	7362	met-a-496	|| id:met-a-496	TRUE	reported	igd	2	TRUE	3.7477e-05	0.275841
7	rs1888108	A	G	A	G	0.0084	-0.000146757	0.6614	0.645648	FALSE	FALSE	ukb-b-5389	9	24572490	0.000202582	462933	0.47	Non-cancer illness code, self-reported: spine arthritis/spondylitis || id:ukb-b-5389	Non-cancer illness code, self-reported: spine arthritis/spondylitis	Non-cancer illness code, self-reported: spine arthritis/spondylitis || ||	TRUE	igd	24572490	0.0018	9	3.11e-06	7362	met-a-496	|| id:met-a-496	TRUE	reported	igd	2	TRUE	3.16038e-05	0.232612
8	rs1990385	C	T	C	T	-0.0119	-1.82e-05	0.1349	0.154162	FALSE	FALSE	ukb-b-5389	12	6394635	0.000267797	462933	0.95	Non-cancer illness code, self-reported: spine arthritis/spondylitis || id:ukb-b-5389	Non-cancer illness code, self-reported: spine arthritis/spondylitis	Non-cancer illness code, self-reported: spine arthritis/spondylitis || ||	TRUE	igd	6394635	0.0026	12	4.95e-06	7362	met-a-496	|| id:met-a-496	TRUE	reported	igd	2	TRUE	3.30523e-05	0.243273
9	rs1997111	C	A	C	A	0.0089	2.8e-05	0.6442	0.642328	FALSE	FALSE	ukb-b-5389	12	119387918	0.00020121	462933	0.89	Non-cancer illness code, self-reported: spine arthritis/spondylitis || id:ukb-b-5389	Non-cancer illness code, self-reported: spine arthritis/spondylitis	Non-cancer illness code, self-reported: spine arthritis/spondylitis || ||	TRUE	igd	119387918	0.0018	12	8.72e-07	7362	met-a-496	|| id:met-a-496	TRUE	reported	igd	2	TRUE	3.63109e-05	0.267258
10	rs2098462	G	A	G	A	-0.0097	-0.000506044	0.2568	0.253151	FALSE	FALSE	ukb-b-5389	2	205618711	0.000223109	462933	0.0230001	Non-cancer illness code, self-reported: spine arthritis/spondylitis || id:ukb-b-5389	Non-cancer illness code, self-reported: spine arthritis/spondylitis	Non-cancer illness code, self-reported: spine arthritis/spondylitis || ||	TRUE	igd	205618711	0.0018	2	1.04e-07	7362	met-a-496	|| id:met-a-496	TRUE	reported	igd	2	TRUE	3.59149e-05	0.264343
11	rs284431	A	C	A	C	0.0124	0.00012033	0.1069	0.106687	FALSE	FALSE	ukb-b-5389	6	157251223	0.000315511	462933	0.7	Non-cancer illness code, self-reported: spine arthritis/spondylitis || id:ukb-b-5389	Non-cancer illness code, self-reported: spine arthritis/spondylitis	Non-cancer illness code, self-reported: spine arthritis/spondylitis || ||	TRUE	igd	157251223	0.0027	6	4.58e-06	7362	met-a-496	|| id:met-a-496	TRUE	reported	igd	2	TRUE	2.93597e-05	0.216094
12	rs288500	A	G	A	G	-0.0092	-0.000171992	0.5823	0.594737	FALSE	FALSE	ukb-b-5389	3	69630735	0.000196949	462933	0.38	Non-cancer illness code, self-reported: spine arthritis/spondylitis || id:ukb-b-5389	Non-cancer illness code, self-reported: spine arthritis/spondylitis	Non-cancer illness code, self-reported: spine arthritis/spondylitis || ||	TRUE	igd	69630735	0.0018	3	2.36e-07	7362	met-a-496	|| id:met-a-496	TRUE	reported	igd	2	TRUE	4.11734e-05	0.303049
13	rs337097	C	T	C	T	-0.0085	0.000195972	0.2524	0.249522	FALSE	FALSE	ukb-b-5389	5	122569269	0.000223797	462933	0.38	Non-cancer illness code, self-reported: spine arthritis/spondylitis || id:ukb-b-5389	Non-cancer illness code, self-reported: spine arthritis/spondylitis	Non-cancer illness code, self-reported: spine arthritis/spondylitis || ||	TRUE	igd	122569269	0.0018	5	3.62e-06	7362	met-a-496	|| id:met-a-496	TRUE	reported	igd	2	TRUE	2.72663e-05	0.200686
14	rs3740779	G	A	G	A	-0.0093	7.44e-05	0.6312	0.61662	FALSE	FALSE	ukb-b-5389	11	76372052	0.0002019	462933	0.709999	Non-cancer illness code, self-reported: spine arthritis/spondylitis || id:ukb-b-5389	Non-cancer illness code, self-reported: spine arthritis/spondylitis	Non-cancer illness code, self-reported: spine arthritis/spondylitis || ||	TRUE	igd	76372052	0.0018	11	2.97e-07	7362	met-a-496	|| id:met-a-496	TRUE	reported	igd	2	TRUE	4.02674e-05	0.29638
15	rs382543	T	C	T	C	0.0087	7.37e-05	0.2625	0.289315	FALSE	FALSE	ukb-b-5389	5	76323206	0.000214373	462933	0.73	Non-cancer illness code, self-reported: spine arthritis/spondylitis || id:ukb-b-5389	Non-cancer illness code, self-reported: spine arthritis/spondylitis	Non-cancer illness code, self-reported: spine arthritis/spondylitis || ||	TRUE	igd	76323206	0.0018	5	1.94e-06	7362	met-a-496	|| id:met-a-496	TRUE	reported	igd	2	TRUE	2.93062e-05	0.2157
16	rs626787	G	C	G	C	-0.0092	0.00026179	0.3361	0.35283	FALSE	FALSE	ukb-b-5389	1	62901243	0.000202784	462933	0.2	Non-cancer illness code, self-reported: spine arthritis/spondylitis || id:ukb-b-5389	Non-cancer illness code, self-reported: spine arthritis/spondylitis	Non-cancer illness code, self-reported: spine arthritis/spondylitis || ||	TRUE	igd	62901243	0.0018	1	3.8e-07	7362	met-a-496	|| id:met-a-496	TRUE	reported	igd	2	TRUE	3.77726e-05	0.278017
17	rs6593265	A	C	A	C	0.011	-0.000405009	0.311	0.31021	FALSE	FALSE	ukb-b-5389	7	55656122	0.000209616	462933	0.0530005	Non-cancer illness code, self-reported: spine arthritis/spondylitis || id:ukb-b-5389	Non-cancer illness code, self-reported: spine arthritis/spondylitis	Non-cancer illness code, self-reported: spine arthritis/spondylitis || ||	TRUE	igd	55656122	0.002	7	3.8e-08	5598	met-a-496	|| id:met-a-496	TRUE	reported	igd	2	TRUE	5.18555e-05	0.290199
18	rs6946189	A	G	A	G	-0.0091	7.47e-05	0.25	0.254877	FALSE	FALSE	ukb-b-5389	7	26000137	0.000223688	462933	0.74	Non-cancer illness code, self-reported: spine arthritis/spondylitis || id:ukb-b-5389	Non-cancer illness code, self-reported: spine arthritis/spondylitis	Non-cancer illness code, self-reported: spine arthritis/spondylitis || ||	TRUE	igd	26000137	0.0018	7	6.04e-07	7362	met-a-496	|| id:met-a-496	TRUE	reported	igd	2	TRUE	3.10538e-05	0.228563
19	rs709189	G	A	G	A	0.0086	-0.000117043	0.2782	0.28617	FALSE	FALSE	ukb-b-5389	1	5748792	0.000214604	462933	0.59	Non-cancer illness code, self-reported: spine arthritis/spondylitis || id:ukb-b-5389	Non-cancer illness code, self-reported: spine arthritis/spondylitis	Non-cancer illness code, self-reported: spine arthritis/spondylitis || ||	TRUE	igd	5748792	0.0018	1	1.6e-06	7362	met-a-496	|| id:met-a-496	TRUE	reported	igd	2	TRUE	2.9703e-05	0.218621
20	rs7499892	T	C	T	C	-0.02	0.000381241	0.175	0.178346	FALSE	FALSE	ukb-b-5389	16	57006590	0.000252608	462933	0.13	Non-cancer illness code, self-reported: spine arthritis/spondylitis || id:ukb-b-5389	Non-cancer illness code, self-reported: spine arthritis/spondylitis	Non-cancer illness code, self-reported: spine arthritis/spondylitis || ||	TRUE	igd	57006590	0.003	16	2.62e-11	5598	met-a-496	|| id:met-a-496	TRUE	reported	igd	2	TRUE	0.0001155	0.646413
21	rs750658	A	G	A	G	0.0085	0.000217291	0.2567	0.258787	FALSE	FALSE	ukb-b-5389	14	69289901	0.000221747	462933	0.33	Non-cancer illness code, self-reported: spine arthritis/spondylitis || id:ukb-b-5389	Non-cancer illness code, self-reported: spine arthritis/spondylitis	Non-cancer illness code, self-reported: spine arthritis/spondylitis || ||	TRUE	igd	69289901	0.0018	14	2.87e-06	7362	met-a-496	|| id:met-a-496	TRUE	reported	igd	2	TRUE	2.75713e-05	0.202931
22	rs7837038	A	G	A	G	0.0089	-0.000485698	0.4808	0.493655	FALSE	FALSE	ukb-b-5389	8	10783074	0.000193621	462933	0.012	Non-cancer illness code, self-reported: spine arthritis/spondylitis || id:ukb-b-5389	Non-cancer illness code, self-reported: spine arthritis/spondylitis	Non-cancer illness code, self-reported: spine arthritis/spondylitis || ||	TRUE	igd	10783074	0.0018	8	5.54e-07	7362	met-a-496	|| id:met-a-496	TRUE	reported	igd	2	TRUE	3.95466e-05	0.291074
23	rs7912716	T	C	T	C	0.015	-0.000269347	0.104	0.108702	FALSE	FALSE	ukb-b-5389	10	16985317	0.000310534	462933	0.39	Non-cancer illness code, self-reported: spine arthritis/spondylitis || id:ukb-b-5389	Non-cancer illness code, self-reported: spine arthritis/spondylitis	Non-cancer illness code, self-reported: spine arthritis/spondylitis || ||	TRUE	igd	16985317	0.003	10	5.73e-07	5598	met-a-496	|| id:met-a-496	TRUE	reported	igd	2	TRUE	4.19328e-05	0.234666
24	rs7952698	A	G	A	G	0.009	-0.000197277	0.2345	0.238161	FALSE	FALSE	ukb-b-5389	11	79170555	0.000226714	462933	0.38	Non-cancer illness code, self-reported: spine arthritis/spondylitis || id:ukb-b-5389	Non-cancer illness code, self-reported: spine arthritis/spondylitis	Non-cancer illness code, self-reported: spine arthritis/spondylitis || ||	TRUE	igd	79170555	0.0018	11	8.69e-07	7362	met-a-496	|| id:met-a-496	TRUE	reported	igd	2	TRUE	2.90806e-05	0.214039
25	rs928563	C	T	C	T	-0.0084	0.000162987	0.263	0.258773	FALSE	FALSE	ukb-b-5389	9	72065331	0.00022086	462933	0.46	Non-cancer illness code, self-reported: spine arthritis/spondylitis || id:ukb-b-5389	Non-cancer illness code, self-reported: spine arthritis/spondylitis	Non-cancer illness code, self-reported: spine arthritis/spondylitis || ||	TRUE	igd	72065331	0.0018	9	3.74e-06	7362	met-a-496	|| id:met-a-496	TRUE	reported	igd	2	TRUE	2.73534e-05	0.201327
26	rs981735	C	T	C	T	-0.0091	-0.000222499	0.241	0.241717	FALSE	FALSE	ukb-b-5389	8	109685636	0.000225817	462933	0.32	Non-cancer illness code, self-reported: spine arthritis/spondylitis || id:ukb-b-5389	Non-cancer illness code, self-reported: spine arthritis/spondylitis	Non-cancer illness code, self-reported: spine arthritis/spondylitis || ||	TRUE	igd	109685636	0.0018	8	6.08e-07	7362	met-a-496	|| id:met-a-496	TRUE	reported	igd	2	TRUE	3.0295e-05	0.222978
27	rs9964067	C	T	C	T	0.0088	-0.000261035	0.3209	0.320819	FALSE	FALSE	ukb-b-5389	18	47280410	0.000207076	462933	0.21	Non-cancer illness code, self-reported: spine arthritis/spondylitis || id:ukb-b-5389	Non-cancer illness code, self-reported: spine arthritis/spondylitis	Non-cancer illness code, self-reported: spine arthritis/spondylitis || ||	TRUE	igd	47280410	0.0018	18	1.11e-06	7362	met-a-496	|| id:met-a-496	TRUE	reported	igd	2	TRUE	3.37519e-05	0.248423

## Sheet: X-12510
	SNP	effect_allele.exposure	other_allele.exposure	effect_allele.outcome	other_allele.outcome	beta.exposure	beta.outcome	eaf.exposure	eaf.outcome	remove	palindromic	id.outcome	chr	pos	se.outcome	samplesize.outcome	pval.outcome	outcome	originalname.outcome	outcome.deprecated	mr_keep.outcome	data_source.outcome	pos.exposure	samplesize.exposure	chr.exposure	pval.exposure	se.exposure	id.exposure	exposure	mr_keep.exposure	pval_origin.exposure	data_source.exposure	action	mr_keep
1	rs1165209	A	G	A	G	-0.0226	-0.000292546	0.5531	0.566599	FALSE	FALSE	ukb-b-5389	6	25801319	0.000194978	462933	0.13	Non-cancer illness code, self-reported: spine arthritis/spondylitis || id:ukb-b-5389	Non-cancer illness code, self-reported: spine arthritis/spondylitis	Non-cancer illness code, self-reported: spine arthritis/spondylitis || ||	TRUE	igd	25801319	7132	6	5.13003e-10	0.0036	met-a-629	|| id:met-a-629	TRUE	reported	igd	2	TRUE
2	rs13538	G	A	G	A	-0.1186	0.000228132	0.2172	0.222586	FALSE	FALSE	ukb-b-5389	2	73868328	0.000232506	462933	0.33	Non-cancer illness code, self-reported: spine arthritis/spondylitis || id:ukb-b-5389	Non-cancer illness code, self-reported: spine arthritis/spondylitis	Non-cancer illness code, self-reported: spine arthritis/spondylitis || ||	TRUE	igd	73868328	7132	2	7.8886e-157	0.0044	met-a-629	|| id:met-a-629	TRUE	reported	igd	2	TRUE
3	rs1933041	G	A	G	A	0.0182	0.000162417	0.3349	0.338789	FALSE	FALSE	ukb-b-5389	9	1196586	0.000204466	462933	0.43	Non-cancer illness code, self-reported: spine arthritis/spondylitis || id:ukb-b-5389	Non-cancer illness code, self-reported: spine arthritis/spondylitis	Non-cancer illness code, self-reported: spine arthritis/spondylitis || ||	TRUE	igd	1196586	7132	9	7.23203e-07	0.0037	met-a-629	|| id:met-a-629	TRUE	reported	igd	2	TRUE
4	rs2469215	T	C	T	C	-0.0307	-0.000301213	0.1051	0.110334	FALSE	FALSE	ukb-b-5389	15	76611933	0.000309031	462933	0.33	Non-cancer illness code, self-reported: spine arthritis/spondylitis || id:ukb-b-5389	Non-cancer illness code, self-reported: spine arthritis/spondylitis	Non-cancer illness code, self-reported: spine arthritis/spondylitis || ||	TRUE	igd	76611933	7132	15	6.70394e-07	0.0062	met-a-629	|| id:met-a-629	TRUE	reported	igd	2	TRUE
5	rs4434099	C	T	C	T	0.0216	5.9708e-05	0.1718	0.173378	FALSE	FALSE	ukb-b-5389	3	194529803	0.000256934	462933	0.82	Non-cancer illness code, self-reported: spine arthritis/spondylitis || id:ukb-b-5389	Non-cancer illness code, self-reported: spine arthritis/spondylitis	Non-cancer illness code, self-reported: spine arthritis/spondylitis || ||	TRUE	igd	194529803	7132	3	2.81903e-06	0.0046	met-a-629	|| id:met-a-629	TRUE	reported	igd	2	TRUE
6	rs4447076	G	A	G	A	0.0175	-0.000260508	0.3855	0.400731	FALSE	FALSE	ukb-b-5389	10	88696381	0.000196791	462933	0.19	Non-cancer illness code, self-reported: spine arthritis/spondylitis || id:ukb-b-5389	Non-cancer illness code, self-reported: spine arthritis/spondylitis	Non-cancer illness code, self-reported: spine arthritis/spondylitis || ||	TRUE	igd	88696381	7132	10	1.93798e-06	0.0037	met-a-629	|| id:met-a-629	TRUE	reported	igd	2	TRUE
7	rs4865204	T	C	T	C	-0.0329	-0.000377717	0.481	0.484747	FALSE	FALSE	ukb-b-5389	4	58103527	0.00019331	462933	0.051	Non-cancer illness code, self-reported: spine arthritis/spondylitis || id:ukb-b-5389	Non-cancer illness code, self-reported: spine arthritis/spondylitis	Non-cancer illness code, self-reported: spine arthritis/spondylitis || ||	TRUE	igd	58103527	1714	4	3.76704e-06	0.0071	met-a-629	|| id:met-a-629	TRUE	reported	igd	2	TRUE
8	rs6689147	C	T	C	T	-0.0226	-0.000122682	0.7623	0.76193	FALSE	FALSE	ukb-b-5389	1	111886655	0.000228082	462933	0.59	Non-cancer illness code, self-reported: spine arthritis/spondylitis || id:ukb-b-5389	Non-cancer illness code, self-reported: spine arthritis/spondylitis	Non-cancer illness code, self-reported: spine arthritis/spondylitis || ||	TRUE	igd	111886655	7132	1	3.85496e-07	0.0044	met-a-629	|| id:met-a-629	TRUE	reported	igd	2	TRUE
9	rs7718044	C	T	C	T	-0.0172	-0.000106378	0.5322	0.535412	FALSE	FALSE	ukb-b-5389	5	101097943	0.000194166	462933	0.58	Non-cancer illness code, self-reported: spine arthritis/spondylitis || id:ukb-b-5389	Non-cancer illness code, self-reported: spine arthritis/spondylitis	Non-cancer illness code, self-reported: spine arthritis/spondylitis || ||	TRUE	igd	101097943	7132	5	2.298e-06	0.0036	met-a-629	|| id:met-a-629	TRUE	reported	igd	2	TRUE

## Sheet: X-13859
	SNP	effect_allele.exposure	other_allele.exposure	effect_allele.outcome	other_allele.outcome	beta.exposure	beta.outcome	eaf.exposure	eaf.outcome	remove	palindromic	id.outcome	chr	pos	se.outcome	samplesize.outcome	pval.outcome	outcome	originalname.outcome	outcome.deprecated	mr_keep.outcome	data_source.outcome	samplesize.exposure	pos.exposure	pval.exposure	se.exposure	chr.exposure	id.exposure	exposure	mr_keep.exposure	pval_origin.exposure	data_source.exposure	action	mr_keep
1	rs10410499	T	G	T	G	-0.0091	0.000213439	0.4162	0.421038	FALSE	FALSE	ukb-b-5389	19	29827426	0.000195669	462933	0.28	Non-cancer illness code, self-reported: spine arthritis/spondylitis || id:ukb-b-5389	Non-cancer illness code, self-reported: spine arthritis/spondylitis	Non-cancer illness code, self-reported: spine arthritis/spondylitis || ||	TRUE	igd	6604	29827426	2.18198e-06	0.0019	19	met-a-713	|| id:met-a-713	TRUE	reported	igd	2	TRUE
2	rs10763882	T	A	T	A	-0.009	-0.00045978	0.548	0.549269	FALSE	TRUE	ukb-b-5389	10	19477660	0.000194349	462933	0.0179999	Non-cancer illness code, self-reported: spine arthritis/spondylitis || id:ukb-b-5389	Non-cancer illness code, self-reported: spine arthritis/spondylitis	Non-cancer illness code, self-reported: spine arthritis/spondylitis || ||	TRUE	igd	6604	19477660	2.80098e-06	0.0019	10	met-a-713	|| id:met-a-713	TRUE	reported	igd	2	FALSE
3	rs12022877	G	A	G	A	0.0403	0.000124241	0.1756	0.146818	FALSE	FALSE	ukb-b-5389	1	162856752	0.00027394	462933	0.649999	Non-cancer illness code, self-reported: spine arthritis/spondylitis || id:ukb-b-5389	Non-cancer illness code, self-reported: spine arthritis/spondylitis	Non-cancer illness code, self-reported: spine arthritis/spondylitis || ||	TRUE	igd	1709	162856752	4.17196e-06	0.0087	1	met-a-713	|| id:met-a-713	TRUE	reported	igd	2	TRUE
4	rs12098046	G	C	G	C	-0.0118	-0.000333819	0.5316	0.522389	FALSE	TRUE	ukb-b-5389	1	184320205	0.000194175	462933	0.0860003	Non-cancer illness code, self-reported: spine arthritis/spondylitis || id:ukb-b-5389	Non-cancer illness code, self-reported: spine arthritis/spondylitis	Non-cancer illness code, self-reported: spine arthritis/spondylitis || ||	TRUE	igd	6604	184320205	7.74497e-10	0.0019	1	met-a-713	|| id:met-a-713	TRUE	reported	igd	2	FALSE
5	rs12145429	A	G	A	G	0.0099	0.000137056	0.3757	0.368595	FALSE	FALSE	ukb-b-5389	1	73769279	0.000200177	462933	0.49	Non-cancer illness code, self-reported: spine arthritis/spondylitis || id:ukb-b-5389	Non-cancer illness code, self-reported: spine arthritis/spondylitis	Non-cancer illness code, self-reported: spine arthritis/spondylitis || ||	TRUE	igd	6604	73769279	2.223e-07	0.0019	1	met-a-713	|| id:met-a-713	TRUE	reported	igd	2	TRUE
6	rs12259030	A	G	A	G	0.014	-0.000152997	0.1453	0.14978	FALSE	FALSE	ukb-b-5389	10	64412618	0.000271619	462933	0.57	Non-cancer illness code, self-reported: spine arthritis/spondylitis || id:ukb-b-5389	Non-cancer illness code, self-reported: spine arthritis/spondylitis	Non-cancer illness code, self-reported: spine arthritis/spondylitis || ||	TRUE	igd	6604	64412618	9.06692e-07	0.0028	10	met-a-713	|| id:met-a-713	TRUE	reported	igd	2	TRUE
7	rs12570090	C	T	C	T	0.0094	-0.000476744	0.4153	0.417695	FALSE	FALSE	ukb-b-5389	10	9710675	0.000196061	462933	0.015	Non-cancer illness code, self-reported: spine arthritis/spondylitis || id:ukb-b-5389	Non-cancer illness code, self-reported: spine arthritis/spondylitis	Non-cancer illness code, self-reported: spine arthritis/spondylitis || ||	TRUE	igd	6604	9710675	9.18396e-07	0.0019	10	met-a-713	|| id:met-a-713	TRUE	reported	igd	2	TRUE
8	rs13228785	A	C	A	C	-0.0089	0.00032882	0.4235	0.431184	FALSE	FALSE	ukb-b-5389	7	110043681	0.000195343	462933	0.0920005	Non-cancer illness code, self-reported: spine arthritis/spondylitis || id:ukb-b-5389	Non-cancer illness code, self-reported: spine arthritis/spondylitis	Non-cancer illness code, self-reported: spine arthritis/spondylitis || ||	TRUE	igd	6604	110043681	3.322e-06	0.0019	7	met-a-713	|| id:met-a-713	TRUE	reported	igd	2	TRUE
9	rs165558	C	T	C	T	0.0091	0.00013779	0.4343	0.434325	FALSE	FALSE	ukb-b-5389	20	12899896	0.000195773	462933	0.48	Non-cancer illness code, self-reported: spine arthritis/spondylitis || id:ukb-b-5389	Non-cancer illness code, self-reported: spine arthritis/spondylitis	Non-cancer illness code, self-reported: spine arthritis/spondylitis || ||	TRUE	igd	6604	12899896	1.99899e-06	0.0019	20	met-a-713	|| id:met-a-713	TRUE	reported	igd	2	TRUE
10	rs1722784	G	A	G	A	0.0091	4.39694e-06	0.4907	0.504431	FALSE	FALSE	ukb-b-5389	1	150961869	0.00019334	462933	0.98	Non-cancer illness code, self-reported: spine arthritis/spondylitis || id:ukb-b-5389	Non-cancer illness code, self-reported: spine arthritis/spondylitis	Non-cancer illness code, self-reported: spine arthritis/spondylitis || ||	TRUE	igd	6604	150961869	2.40298e-06	0.0019	1	met-a-713	|| id:met-a-713	TRUE	reported	igd	2	TRUE
11	rs2041264	C	T	C	T	0.0179	0.000603505	0.0931	0.099197	FALSE	FALSE	ukb-b-5389	17	68656936	0.000323163	462933	0.0619998	Non-cancer illness code, self-reported: spine arthritis/spondylitis || id:ukb-b-5389	Non-cancer illness code, self-reported: spine arthritis/spondylitis	Non-cancer illness code, self-reported: spine arthritis/spondylitis || ||	TRUE	igd	6604	68656936	2.53402e-06	0.0038	17	met-a-713	|| id:met-a-713	TRUE	reported	igd	2	TRUE
12	rs2683822	T	C	T	C	-0.009	0.000576021	0.6125	0.623279	FALSE	FALSE	ukb-b-5389	2	142106831	0.000199402	462933	0.00389996	Non-cancer illness code, self-reported: spine arthritis/spondylitis || id:ukb-b-5389	Non-cancer illness code, self-reported: spine arthritis/spondylitis	Non-cancer illness code, self-reported: spine arthritis/spondylitis || ||	TRUE	igd	6604	142106831	3.457e-06	0.0019	2	met-a-713	|| id:met-a-713	TRUE	reported	igd	2	TRUE
13	rs2708257	A	C	A	C	-0.0108	0.00031043	0.6508	0.647175	FALSE	FALSE	ukb-b-5389	7	147592449	0.000202351	462933	0.13	Non-cancer illness code, self-reported: spine arthritis/spondylitis || id:ukb-b-5389	Non-cancer illness code, self-reported: spine arthritis/spondylitis	Non-cancer illness code, self-reported: spine arthritis/spondylitis || ||	TRUE	igd	6604	147592449	2.169e-08	0.0019	7	met-a-713	|| id:met-a-713	TRUE	reported	igd	2	TRUE
14	rs3110907	G	C	G	C	0.0199	0.000516143	0.1012	0.132721	FALSE	FALSE	ukb-b-5389	10	60634371	0.000285309	462933	0.0700003	Non-cancer illness code, self-reported: spine arthritis/spondylitis || id:ukb-b-5389	Non-cancer illness code, self-reported: spine arthritis/spondylitis	Non-cancer illness code, self-reported: spine arthritis/spondylitis || ||	TRUE	igd	6604	60634371	1.036e-07	0.0037	10	met-a-713	|| id:met-a-713	TRUE	reported	igd	2	TRUE
15	rs4641528	T	C	T	C	0.0094	-6.64881e-05	0.5683	0.569379	FALSE	FALSE	ukb-b-5389	12	72387342	0.000194965	462933	0.73	Non-cancer illness code, self-reported: spine arthritis/spondylitis || id:ukb-b-5389	Non-cancer illness code, self-reported: spine arthritis/spondylitis	Non-cancer illness code, self-reported: spine arthritis/spondylitis || ||	TRUE	igd	6604	72387342	9.43496e-07	0.0019	12	met-a-713	|| id:met-a-713	TRUE	reported	igd	2	TRUE
16	rs4792953	C	T	C	T	-0.0094	9.76762e-05	0.6049	0.604089	FALSE	FALSE	ukb-b-5389	17	40873303	0.000197861	462933	0.62	Non-cancer illness code, self-reported: spine arthritis/spondylitis || id:ukb-b-5389	Non-cancer illness code, self-reported: spine arthritis/spondylitis	Non-cancer illness code, self-reported: spine arthritis/spondylitis || ||	TRUE	igd	6604	40873303	8.92093e-07	0.0019	17	met-a-713	|| id:met-a-713	TRUE	reported	igd	2	TRUE
17	rs4852787	A	C	A	C	-0.0101	-1.48849e-05	0.4642	0.470361	FALSE	FALSE	ukb-b-5389	2	71706697	0.000193696	462933	0.94	Non-cancer illness code, self-reported: spine arthritis/spondylitis || id:ukb-b-5389	Non-cancer illness code, self-reported: spine arthritis/spondylitis	Non-cancer illness code, self-reported: spine arthritis/spondylitis || ||	TRUE	igd	6604	71706697	2.85601e-07	0.002	2	met-a-713	|| id:met-a-713	TRUE	reported	igd	2	TRUE
18	rs6827956	A	G	A	G	0.0089	0.000315223	0.4111	0.423168	FALSE	FALSE	ukb-b-5389	4	11910466	0.000196057	462933	0.11	Non-cancer illness code, self-reported: spine arthritis/spondylitis || id:ukb-b-5389	Non-cancer illness code, self-reported: spine arthritis/spondylitis	Non-cancer illness code, self-reported: spine arthritis/spondylitis || ||	TRUE	igd	6604	11910466	3.65898e-06	0.0019	4	met-a-713	|| id:met-a-713	TRUE	reported	igd	2	TRUE
19	rs6832838	T	C	T	C	0.0098	0.0001125	0.5177	0.513097	FALSE	FALSE	ukb-b-5389	4	185115102	0.000193702	462933	0.56	Non-cancer illness code, self-reported: spine arthritis/spondylitis || id:ukb-b-5389	Non-cancer illness code, self-reported: spine arthritis/spondylitis	Non-cancer illness code, self-reported: spine arthritis/spondylitis || ||	TRUE	igd	6604	185115102	3.36101e-07	0.0019	4	met-a-713	|| id:met-a-713	TRUE	reported	igd	2	TRUE
20	rs7036147	T	C	T	C	-0.009	0.00024146	0.4125	0.411246	FALSE	FALSE	ukb-b-5389	9	122589164	0.000197045	462933	0.22	Non-cancer illness code, self-reported: spine arthritis/spondylitis || id:ukb-b-5389	Non-cancer illness code, self-reported: spine arthritis/spondylitis	Non-cancer illness code, self-reported: spine arthritis/spondylitis || ||	TRUE	igd	6604	122589164	2.85897e-06	0.0019	9	met-a-713	|| id:met-a-713	TRUE	reported	igd	2	TRUE
21	rs7039918	T	C	T	C	0.0132	2.49347e-05	0.8007	0.788396	FALSE	FALSE	ukb-b-5389	9	929611	0.000241164	462933	0.92	Non-cancer illness code, self-reported: spine arthritis/spondylitis || id:ukb-b-5389	Non-cancer illness code, self-reported: spine arthritis/spondylitis	Non-cancer illness code, self-reported: spine arthritis/spondylitis || ||	TRUE	igd	6604	929611	2.75702e-06	0.0028	9	met-a-713	|| id:met-a-713	TRUE	reported	igd	2	TRUE
22	rs7147975	G	A	G	A	0.01	5.49758e-05	0.5035	0.497738	FALSE	FALSE	ukb-b-5389	14	22490722	0.000193407	462933	0.780001	Non-cancer illness code, self-reported: spine arthritis/spondylitis || id:ukb-b-5389	Non-cancer illness code, self-reported: spine arthritis/spondylitis	Non-cancer illness code, self-reported: spine arthritis/spondylitis || ||	TRUE	igd	6604	22490722	2.43899e-07	0.0019	14	met-a-713	|| id:met-a-713	TRUE	reported	igd	2	TRUE
23	rs7253788	C	G	C	G	0.0102	0.000269309	0.4766	0.471316	FALSE	TRUE	ukb-b-5389	19	30750030	0.000194214	462933	0.17	Non-cancer illness code, self-reported: spine arthritis/spondylitis || id:ukb-b-5389	Non-cancer illness code, self-reported: spine arthritis/spondylitis	Non-cancer illness code, self-reported: spine arthritis/spondylitis || ||	TRUE	igd	6604	30750030	9.62609e-08	0.0019	19	met-a-713	|| id:met-a-713	TRUE	reported	igd	2	FALSE
24	rs7520333	G	A	G	A	0.0091	-0.000103517	0.446	0.443425	FALSE	FALSE	ukb-b-5389	1	41090250	0.000195126	462933	0.6	Non-cancer illness code, self-reported: spine arthritis/spondylitis || id:ukb-b-5389	Non-cancer illness code, self-reported: spine arthritis/spondylitis	Non-cancer illness code, self-reported: spine arthritis/spondylitis || ||	TRUE	igd	6604	41090250	2.30202e-06	0.0019	1	met-a-713	|| id:met-a-713	TRUE	reported	igd	2	TRUE
25	rs7814471	G	A	G	A	0.0092	-8.34353e-05	0.5358	0.547211	FALSE	FALSE	ukb-b-5389	8	58700518	0.00019782	462933	0.67	Non-cancer illness code, self-reported: spine arthritis/spondylitis || id:ukb-b-5389	Non-cancer illness code, self-reported: spine arthritis/spondylitis	Non-cancer illness code, self-reported: spine arthritis/spondylitis || ||	TRUE	igd	6604	58700518	1.78299e-06	0.0019	8	met-a-713	|| id:met-a-713	TRUE	reported	igd	2	TRUE
26	rs7862610	C	A	C	A	-0.0093	-1.02581e-05	0.5724	0.563824	FALSE	FALSE	ukb-b-5389	9	8160552	0.000195235	462933	0.96	Non-cancer illness code, self-reported: spine arthritis/spondylitis || id:ukb-b-5389	Non-cancer illness code, self-reported: spine arthritis/spondylitis	Non-cancer illness code, self-reported: spine arthritis/spondylitis || ||	TRUE	igd	6604	8160552	1.36101e-06	0.0019	9	met-a-713	|| id:met-a-713	TRUE	reported	igd	2	TRUE
27	rs791320	T	C	T	C	-0.009	0.000248568	0.5496	0.558815	FALSE	FALSE	ukb-b-5389	9	88951838	0.000194811	462933	0.2	Non-cancer illness code, self-reported: spine arthritis/spondylitis || id:ukb-b-5389	Non-cancer illness code, self-reported: spine arthritis/spondylitis	Non-cancer illness code, self-reported: spine arthritis/spondylitis || ||	TRUE	igd	6604	88951838	2.57401e-06	0.0019	9	met-a-713	|| id:met-a-713	TRUE	reported	igd	2	TRUE
28	rs819909	A	G	A	G	0.0088	0.000103726	0.5236	0.514871	FALSE	FALSE	ukb-b-5389	1	99762785	0.000193579	462933	0.59	Non-cancer illness code, self-reported: spine arthritis/spondylitis || id:ukb-b-5389	Non-cancer illness code, self-reported: spine arthritis/spondylitis	Non-cancer illness code, self-reported: spine arthritis/spondylitis || ||	TRUE	igd	6604	99762785	4.24102e-06	0.0019	1	met-a-713	|| id:met-a-713	TRUE	reported	igd	2	TRUE
29	rs9605002	A	G	A	G	-0.0178	0.000120108	0.1	0.106301	FALSE	FALSE	ukb-b-5389	22	19665133	0.000318573	462933	0.709999	Non-cancer illness code, self-reported: spine arthritis/spondylitis || id:ukb-b-5389	Non-cancer illness code, self-reported: spine arthritis/spondylitis	Non-cancer illness code, self-reported: spine arthritis/spondylitis || ||	TRUE	igd	6604	19665133	4.23701e-06	0.0039	22	met-a-713	|| id:met-a-713	TRUE	reported	igd	2	TRUE
